# Supplementary material for: Transcriptome Analysis of Peritoneal Cells Reveals the Early Immune Response of Flounder (Paralichthys olivaceus) to Inactivated Vibrio anguillarum Immunization
Source: Vaccines (Basel). 2023 Oct 16;11(10):1603. doi: 10.3390/vaccines11101603 (PMC10611026; doi:10.3390/vaccines11101603)
Supplement: Supplementary file 1 [file vaccines-11-01603-s001.zip]

Archive with 1 entries (1 files):
- vaccines-2623747-supplementary.pdf
